# Supplementary material for: Modelling Nonalcoholic Steatohepatitis In Vivo—A Close Transcriptomic Similarity Supports the Guinea Pig Disease Model
Source: Biomedicines. 2021 Sep 10;9(9):1198. doi: 10.3390/biomedicines9091198 (PMC8471870; doi:10.3390/biomedicines9091198)
Supplement: Supplementary file 1 [file biomedicines-09-01198-s001.zip]

Archive with 1 entries (1 files):
- biomedicines-1360335-supplementary.pdf
